# Supplementary material for: Antagonism between viral infection and innate immunity at the single-cell level
Source: PLoS Pathog. 2023 Sep 5;19(9):e1011597. doi: 10.1371/journal.ppat.1011597 (PMC10503725; doi:10.1371/journal.ppat.1011597)
Supplement: S1 Dataset — (XLSX) [file ppat.1011597.s002.xlsx]

## Sheet: Sheet1
Experiment	CellLine	Virus	MOI	h p.i.	IFN-β concentration [ng/ml]
2017-11-10	A549 IRF3-KO	RSV	1	48	below LOD
2017-11-10	A549 IRF3-KO	RSV	1	48	below LOD
2017-11-10	A549 IRF3-KO	mock	0	48	below LOD
2017-11-10	A549 IRF3-KO	mock	0	48	below LOD
2017-11-10	A549 WT	RSV	0.01	36	0.12229
2017-11-10	A549 WT	RSV	0.01	36	below LOD
2017-11-10	A549 WT	RSV	0.01	48	0.81278
2017-11-10	A549 WT	RSV	0.01	48	0.98126
2017-11-10	A549 WT	RSV	1	36	5.31083
2017-11-10	A549 WT	RSV	1	36	7.37478
2017-11-10	A549 WT	RSV	1	48	3.54446
2017-11-10	A549 WT	RSV	1	48	3.70765
2017-11-10	A549 WT	mock	0	48	below LOD
2017-11-10	A549 WT	mock	0	48	below LOD
2017-12-22	A549 IRF3-KO	RSV	0.1	48	below LOD
2017-12-22	A549 IRF3-KO	RSV	0.1	48	below LOD
2017-12-22	A549 WT	RSV	1	36	4.09067
2017-12-22	A549 WT	RSV	1	36	4.97953
2017-12-22	A549 WT	RSV	1	48	4.54343
2017-12-22	A549 WT	RSV	1	48	5.21286
2017-12-22	A549 WT	mock	0	48	below LOD
2017-12-22	A549 WT	mock	0	48	below LOD
2018-06-21	A549 WT	RSV	0.01	24	0.10135
2018-06-21	A549 WT	RSV	0.01	24	0.14919
2018-06-21	A549 WT	RSV	0.01	36	0.40789
2018-06-21	A549 WT	RSV	0.01	36	0.44524
2018-06-21	A549 WT	RSV	0.01	48	0.62522
2018-06-21	A549 WT	RSV	0.01	48	0.63353
2018-06-21	A549 WT	mock	0	48	below LOD
2018-06-21	A549 WT	mock	0	48	below LOD
2018-07-20	A549 WT	RSV	0.01	24	below LOD
2018-07-20	A549 WT	RSV	0.01	24	below LOD
2018-07-20	A549 WT	RSV	0.01	36	0.29692
2018-07-20	A549 WT	RSV	0.01	36	0.47391
2018-07-20	A549 WT	RSV	0.01	48	0.74026
2018-07-20	A549 WT	RSV	0.01	48	0.75457
2018-07-20	A549 WT	RSV	0.1	24	0.6688
2018-07-20	A549 WT	RSV	0.1	24	0.67966
2018-07-20	A549 WT	RSV	0.1	36	1.61068
2018-07-20	A549 WT	RSV	0.1	36	1.69347
2018-07-20	A549 WT	RSV	0.1	48	2.06869
2018-07-20	A549 WT	RSV	0.1	48	2.09995
2018-07-20	A549 WT	mock	0	48	below LOD
2018-07-20	A549 WT	mock	0	48	below LOD
2019-09-06	A549 WT	RSV	0.1	24	0.23826
2019-09-06	A549 WT	RSV	0.1	24	0.39134
2019-09-06	A549 WT	RSV	0.1	36	0.97768
2019-09-06	A549 WT	RSV	0.1	36	1.00155
2019-09-06	A549 WT	RSV	0.1	48	1.63091
2019-09-06	A549 WT	RSV	0.1	48	1.74824
2020-05-22	A549 WT	RSV	0.1	24	0.17303
2020-05-22	A549 WT	RSV	0.1	24	below LOD
2020-05-22	A549 WT	RSV	0.1	24	below LOD
2020-05-22	A549 WT	RSV	0.1	36	1.15012
2020-05-22	A549 WT	RSV	0.1	36	1.36497
2020-05-22	A549 WT	RSV	0.1	36	1.43684
2020-05-22	A549 WT	RSV	0.1	48	1.8
2020-05-22	A549 WT	RSV	0.1	48	1.93155
2020-05-22	A549 WT	RSV	0.1	48	2.20524
2020-05-22	A549 WT	mock	0	48	below LOD
2020-05-22	A549 WT	mock	0	48	below LOD
