# Supplementary material for: Antagonism between viral infection and innate immunity at the single-cell level
Source: PLoS Pathog. 2023 Sep 5;19(9):e1011597. doi: 10.1371/journal.ppat.1011597 (PMC10503725; doi:10.1371/journal.ppat.1011597)
Supplement: S2 Dataset — (XLSX) [file ppat.1011597.s003.xlsx]

## Sheet: Sheet1
Experiment	MOI	h p.i.	IFN-β prestimulation	IFN-β dose [U / ml]	IFN-β prestimulation time [h]	copies / cell
2018-07-05	0.01	24	FALSE	NA	NA	2627.7
2018-07-05	0.01	24	FALSE	NA	NA	2443
2018-07-05	0.01	40	FALSE	NA	NA	7985.6
2018-07-05	0.01	40	FALSE	NA	NA	7367.5
2018-07-05	0.01	24	TRUE	1000	24	267.4
2018-07-05	0.01	24	TRUE	1000	24	280.3
2018-07-05	0.01	40	TRUE	1000	24	984.6
2018-07-05	0.01	40	TRUE	1000	24	1160.6
2019-05-28	0.01	24	FALSE	NA	NA	522.3
2019-05-28	0.01	24	FALSE	NA	NA	759.9
2019-05-28	0.01	40	FALSE	NA	NA	1098.3
2019-05-28	0.01	40	FALSE	NA	NA	1117.9
2019-05-28	0.01	24	TRUE	1000	24	65.1
2019-05-28	0.01	24	TRUE	1000	24	89.6
2019-05-28	0.01	40	TRUE	1000	24	198.8
2019-05-28	0.01	40	TRUE	1000	24	312.9
2020-12-08	0	24	FALSE	NA	NA	0.013
2020-12-08	0	24	FALSE	NA	NA	0.05
2020-12-08	0	24	TRUE	1000	24	0.02
2020-12-08	0	24	TRUE	1000	24	0.003
2020-12-08	0.1	24	FALSE	NA	NA	2444
2020-12-08	0.1	24	FALSE	NA	NA	1932.1
2020-12-08	0.1	48	FALSE	NA	NA	3060.7
2020-12-08	0.1	48	FALSE	NA	NA	2815.6
2020-12-08	0.1	24	TRUE	1000	24	250.6
2020-12-08	0.1	24	TRUE	1000	24	243
2020-12-08	0.1	48	TRUE	1000	24	249.5
2020-12-08	0.1	48	TRUE	1000	24	258.1
2020-12-08	1	24	FALSE	NA	NA	3773.5
2020-12-08	1	24	FALSE	NA	NA	3880.4
2020-12-08	1	48	FALSE	NA	NA	9135.7
2020-12-08	1	48	FALSE	NA	NA	10435
2020-12-08	1	24	TRUE	1000	24	874.8
2020-12-08	1	24	TRUE	1000	24	896.4
2020-12-08	1	48	TRUE	1000	24	1563.8
2020-12-08	1	48	TRUE	1000	24	1548.7
2021-06-10	0.1	24	FALSE	NA	NA	734.7
2021-06-10	0.1	24	FALSE	NA	NA	765.2
2021-06-10	0.1	48	FALSE	NA	NA	2320.4
2021-06-10	0.1	48	FALSE	NA	NA	2471.4
2021-06-10	0.1	24	TRUE	1000	24	100.8
2021-06-10	0.1	24	TRUE	1000	24	117.2
2021-06-10	0.1	48	TRUE	1000	24	216.2
2021-06-10	0.1	48	TRUE	1000	24	222.6
2021-06-10	1	24	FALSE	NA	NA	3620.9
2021-06-10	1	24	FALSE	NA	NA	3588.4
2021-06-10	1	48	FALSE	NA	NA	10094.8
2021-06-10	1	48	FALSE	NA	NA	9255.6
2021-06-10	1	24	TRUE	1000	24	668.7
2021-06-10	1	24	TRUE	1000	24	666.2
2021-06-10	1	48	TRUE	1000	24	2353.8
2021-06-10	1	48	TRUE	1000	24	2156.2
