# Supplementary material for: Antagonism between viral infection and innate immunity at the single-cell level
Source: PLoS Pathog. 2023 Sep 5;19(9):e1011597. doi: 10.1371/journal.ppat.1011597 (PMC10503725; doi:10.1371/journal.ppat.1011597)
Supplement: S3 Dataset — (ZIP) [file ppat.1011597.s004.zip]

Archive with 103 entries (86 files):
- S3_Dataset/
- S3_Dataset/Grabowski_et_al__Raw_Western_Blots/
- S3_Dataset/Grabowski_et_al__Raw_Western_Blots/S1-Appendix--Figure-E--Panel-a--Western-blot/
- S3_Dataset/Grabowski_et_al__Raw_Western_Blots/S1-Appendix--Figure-E--Panel-a--Western-blot/Raw files/
- S3_Dataset/Grabowski_et_al__Raw_Western_Blots/S1-Appendix--Figure-E--Panel-a--Western-blot/Raw files/GAPDH.tif
- S3_Dataset/Grabowski_et_al__Raw_Western_Blots/S1-Appendix--Figure-E--Panel-a--Western-blot/Raw files/RSV F.tif
- S3_Dataset/Grabowski_et_al__Raw_Western_Blots/S1-Appendix--Figure-E--Panel-a--Western-blot/WB bands outlined/
- S3_Dataset/Grabowski_et_al__Raw_Western_Blots/S1-Appendix--Figure-E--Panel-a--Western-blot/WB bands outlined/GAPDH.pdf
- S3_Dataset/Grabowski_et_al__Raw_Western_Blots/S1-Appendix--Figure-E--Panel-a--Western-blot/WB bands outlined/RSV F.pdf
- S3_Dataset/Grabowski_et_al__Raw_Western_Blots/S1-Appendix--Figure-D--Panel-c--Western-blot/
- S3_Dataset/Grabowski_et_al__Raw_Western_Blots/S1-Appendix--Figure-D--Panel-c--Western-blot/Raw files/
- S3_Dataset/Grabowski_et_al__Raw_Western_Blots/S1-Appendix--Figure-D--Panel-c--Western-blot/Raw files/GAPDH.tif
- S3_Dataset/Grabowski_et_al__Raw_Western_Blots/S1-Appendix--Figure-D--Panel-c--Western-blot/Raw files/IRF3.tif
- S3_Dataset/Grabowski_et_al__Raw_Western_Blots/S1-Appendix--Figure-D--Panel-c--Western-blot/Raw files/OAS1.tif
- S3_Dataset/Grabowski_et_al__Raw_Western_Blots/S1-Appendix--Figure-D--Panel-c--Western-blot/Raw files/p-IRF3.tif
- S3_Dataset/Grabowski_et_al__Raw_Western_Blots/S1-Appendix--Figure-D--Panel-c--Western-blot/Raw files/p-STAT1.tif
- S3_Dataset/Grabowski_et_al__Raw_Western_Blots/S1-Appendix--Figure-D--Panel-c--Western-blot/Raw files/p-STAT2.tif
- S3_Dataset/Grabowski_et_al__Raw_Western_Blots/S1-Appendix--Figure-D--Panel-c--Western-blot/Raw files/PKR.tif
- S3_Dataset/Grabowski_et_al__Raw_Western_Blots/S1-Appendix--Figure-D--Panel-c--Western-blot/Raw files/RIG-I.tif
- S3_Dataset/Grabowski_et_al__Raw_Western_Blots/S1-Appendix--Figure-D--Panel-c--Western-blot/Raw files/RSV F.tif
- S3_Dataset/Grabowski_et_al__Raw_Western_Blots/S1-Appendix--Figure-D--Panel-c--Western-blot/Raw files/STAT1.tif
- S3_Dataset/Grabowski_et_al__Raw_Western_Blots/S1-Appendix--Figure-D--Panel-c--Western-blot/Raw files/STAT2.tif
- S3_Dataset/Grabowski_et_al__Raw_Western_Blots/S1-Appendix--Figure-D--Panel-c--Western-blot/WB bands outlined/
- S3_Dataset/Grabowski_et_al__Raw_Western_Blots/S1-Appendix--Figure-D--Panel-c--Western-blot/WB bands outlined/GAPDH.pdf
- S3_Dataset/Grabowski_et_al__Raw_Western_Blots/S1-Appendix--Figure-D--Panel-c--Western-blot/WB bands outlined/IRF3.pdf
- S3_Dataset/Grabowski_et_al__Raw_Western_Blots/S1-Appendix--Figure-D--Panel-c--Western-blot/WB bands outlined/OAS1.pdf
- S3_Dataset/Grabowski_et_al__Raw_Western_Blots/S1-Appendix--Figure-D--Panel-c--Western-blot/WB bands outlined/p-IRF3.pdf
- S3_Dataset/Grabowski_et_al__Raw_Western_Blots/S1-Appendix--Figure-D--Panel-c--Western-blot/WB bands outlined/p-STAT1.pdf
- S3_Dataset/Grabowski_et_al__Raw_Western_Blots/S1-Appendix--Figure-D--Panel-c--Western-blot/WB bands outlined/p-STAT2.pdf
- S3_Dataset/Grabowski_et_al__Raw_Western_Blots/S1-Appendix--Figure-D--Panel-c--Western-blot/WB bands outlined/PKR.pdf
- S3_Dataset/Grabowski_et_al__Raw_Western_Blots/S1-Appendix--Figure-D--Panel-c--Western-blot/WB bands outlined/RIG-I.pdf
- S3_Dataset/Grabowski_et_al__Raw_Western_Blots/S1-Appendix--Figure-D--Panel-c--Western-blot/WB bands outlined/RSV F.pdf
- S3_Dataset/Grabowski_et_al__Raw_Western_Blots/S1-Appendix--Figure-D--Panel-c--Western-blot/WB bands outlined/STAT1.pdf
- S3_Dataset/Grabowski_et_al__Raw_Western_Blots/S1-Appendix--Figure-D--Panel-c--Western-blot/WB bands outlined/STAT2.pdf
- S3_Dataset/Grabowski_et_al__Raw_Western_Blots/S1-Appendix--Figure-C--Panel-e--Western-blot/
- S3_Dataset/Grabowski_et_al__Raw_Western_Blots/S1-Appendix--Figure-C--Panel-e--Western-blot/Raw files/
- S3_Dataset/Grabowski_et_al__Raw_Western_Blots/S1-Appendix--Figure-C--Panel-e--Western-blot/Raw files/GAPDH.tif
- S3_Dataset/Grabowski_et_al__Raw_Western_Blots/S1-Appendix--Figure-C--Panel-e--Western-blot/Raw files/OAS1.tif
- S3_Dataset/Grabowski_et_al__Raw_Western_Blots/S1-Appendix--Figure-C--Panel-e--Western-blot/Raw files/p-STAT1.tif
- S3_Dataset/Grabowski_et_al__Raw_Western_Blots/S1-Appendix--Figure-C--Panel-e--Western-blot/Raw files/p-STAT2.tif
- S3_Dataset/Grabowski_et_al__Raw_Western_Blots/S1-Appendix--Figure-C--Panel-e--Western-blot/Raw files/PKR.tif
- S3_Dataset/Grabowski_et_al__Raw_Western_Blots/S1-Appendix--Figure-C--Panel-e--Western-blot/Raw files/RIG-I.tif
- S3_Dataset/Grabowski_et_al__Raw_Western_Blots/S1-Appendix--Figure-C--Panel-e--Western-blot/Raw files/RNase L.tif
- S3_Dataset/Grabowski_et_al__Raw_Western_Blots/S1-Appendix--Figure-C--Panel-e--Western-blot/Raw files/STAT1.tif
- S3_Dataset/Grabowski_et_al__Raw_Western_Blots/S1-Appendix--Figure-C--Panel-e--Western-blot/Raw files/STAT2.tif
- S3_Dataset/Grabowski_et_al__Raw_Western_Blots/S1-Appendix--Figure-C--Panel-e--Western-blot/WB bands outlined/
- S3_Dataset/Grabowski_et_al__Raw_Western_Blots/S1-Appendix--Figure-C--Panel-e--Western-blot/WB bands outlined/GAPDH.pdf
- S3_Dataset/Grabowski_et_al__Raw_Western_Blots/S1-Appendix--Figure-C--Panel-e--Western-blot/WB bands outlined/OAS1.pdf
- S3_Dataset/Grabowski_et_al__Raw_Western_Blots/S1-Appendix--Figure-C--Panel-e--Western-blot/WB bands outlined/p-STAT1.pdf
- S3_Dataset/Grabowski_et_al__Raw_Western_Blots/S1-Appendix--Figure-C--Panel-e--Western-blot/WB bands outlined/p-STAT2.pdf
- S3_Dataset/Grabowski_et_al__Raw_Western_Blots/S1-Appendix--Figure-C--Panel-e--Western-blot/WB bands outlined/PKR.pdf
- S3_Dataset/Grabowski_et_al__Raw_Western_Blots/S1-Appendix--Figure-C--Panel-e--Western-blot/WB bands outlined/RIG-I.pdf
- S3_Dataset/Grabowski_et_al__Raw_Western_Blots/S1-Appendix--Figure-C--Panel-e--Western-blot/WB bands outlined/RNase L.pdf
- S3_Dataset/Grabowski_et_al__Raw_Western_Blots/S1-Appendix--Figure-C--Panel-e--Western-blot/WB bands outlined/STAT1.pdf
- S3_Dataset/Grabowski_et_al__Raw_Western_Blots/S1-Appendix--Figure-C--Panel-e--Western-blot/WB bands outlined/STAT2.pdf
- S3_Dataset/Grabowski_et_al__Raw_Western_Blots/S1-Appendix--Figure-A--Panel-a--Western-blot/
- S3_Dataset/Grabowski_et_al__Raw_Western_Blots/S1-Appendix--Figure-A--Panel-a--Western-blot/Raw files/
- S3_Dataset/Grabowski_et_al__Raw_Western_Blots/S1-Appendix--Figure-A--Panel-a--Western-blot/Raw files/GAPDH.tif
- S3_Dataset/Grabowski_et_al__Raw_Western_Blots/S1-Appendix--Figure-A--Panel-a--Western-blot/Raw files/OAS1.tif
- S3_Dataset/Grabowski_et_al__Raw_Western_Blots/S1-Appendix--Figure-A--Panel-a--Western-blot/Raw files/p-IRF3.tif
- S3_Dataset/Grabowski_et_al__Raw_Western_Blots/S1-Appendix--Figure-A--Panel-a--Western-blot/Raw files/p-STAT1.tif
- S3_Dataset/Grabowski_et_al__Raw_Western_Blots/S1-Appendix--Figure-A--Panel-a--Western-blot/Raw files/p-STAT2.tif
- S3_Dataset/Grabowski_et_al__Raw_Western_Blots/S1-Appendix--Figure-A--Panel-a--Western-blot/Raw files/PKR.tif
- S3_Dataset/Grabowski_et_al__Raw_Western_Blots/S1-Appendix--Figure-A--Panel-a--Western-blot/Raw files/RIG-I.tif
- S3_Dataset/Grabowski_et_al__Raw_Western_Blots/S1-Appendix--Figure-A--Panel-a--Western-blot/Raw files/RSV F.tif
- S3_Dataset/Grabowski_et_al__Raw_Western_Blots/S1-Appendix--Figure-A--Panel-a--Western-blot/Raw files/STAT1.tif
- S3_Dataset/Grabowski_et_al__Raw_Western_Blots/S1-Appendix--Figure-A--Panel-a--Western-blot/Raw files/STAT2.tif
- S3_Dataset/Grabowski_et_al__Raw_Western_Blots/S1-Appendix--Figure-A--Panel-a--Western-blot/WB bands outlined/
- S3_Dataset/Grabowski_et_al__Raw_Western_Blots/S1-Appendix--Figure-A--Panel-a--Western-blot/WB bands outlined/GAPDH.pdf
- S3_Dataset/Grabowski_et_al__Raw_Western_Blots/S1-Appendix--Figure-A--Panel-a--Western-blot/WB bands outlined/OAS1.pdf
- S3_Dataset/Grabowski_et_al__Raw_Western_Blots/S1-Appendix--Figure-A--Panel-a--Western-blot/WB bands outlined/p-IRF3.pdf
- S3_Dataset/Grabowski_et_al__Raw_Western_Blots/S1-Appendix--Figure-A--Panel-a--Western-blot/WB bands outlined/p-STAT1.pdf
- S3_Dataset/Grabowski_et_al__Raw_Western_Blots/S1-Appendix--Figure-A--Panel-a--Western-blot/WB bands outlined/p-STAT2.pdf
- S3_Dataset/Grabowski_et_al__Raw_Western_Blots/S1-Appendix--Figure-A--Panel-a--Western-blot/WB bands outlined/PKR.pdf
- S3_Dataset/Grabowski_et_al__Raw_Western_Blots/S1-Appendix--Figure-A--Panel-a--Western-blot/WB bands outlined/RIG-I.pdf
- S3_Dataset/Grabowski_et_al__Raw_Western_Blots/S1-Appendix--Figure-A--Panel-a--Western-blot/WB bands outlined/RSV F.pdf
- S3_Dataset/Grabowski_et_al__Raw_Western_Blots/S1-Appendix--Figure-A--Panel-a--Western-blot/WB bands outlined/STAT1.pdf
- S3_Dataset/Grabowski_et_al__Raw_Western_Blots/S1-Appendix--Figure-A--Panel-a--Western-blot/WB bands outlined/STAT2.pdf
- S3_Dataset/Grabowski_et_al__Raw_Western_Blots/S1-Appendix--Figure-B--Panel-a--Western-blot/
- S3_Dataset/Grabowski_et_al__Raw_Western_Blots/S1-Appendix--Figure-B--Panel-a--Western-blot/Raw files/
- S3_Dataset/Grabowski_et_al__Raw_Western_Blots/S1-Appendix--Figure-B--Panel-a--Western-blot/Raw files/GAPDH.tif
- S3_Dataset/Grabowski_et_al__Raw_Western_Blots/S1-Appendix--Figure-B--Panel-a--Western-blot/Raw files/IRF3.tif
- S3_Dataset/Grabowski_et_al__Raw_Western_Blots/S1-Appendix--Figure-B--Panel-a--Western-blot/Raw files/OAS1.tif
- S3_Dataset/Grabowski_et_al__Raw_Western_Blots/S1-Appendix--Figure-B--Panel-a--Western-blot/Raw files/p-IRF3.tif
- S3_Dataset/Grabowski_et_al__Raw_Western_Blots/S1-Appendix--Figure-B--Panel-a--Western-blot/Raw files/p-STAT1.tif
- S3_Dataset/Grabowski_et_al__Raw_Western_Blots/S1-Appendix--Figure-B--Panel-a--Western-blot/Raw files/p-STAT2.tif
- S3_Dataset/Grabowski_et_al__Raw_Western_Blots/S1-Appendix--Figure-B--Panel-a--Western-blot/Raw files/PKR.tif
- S3_Dataset/Grabowski_et_al__Raw_Western_Blots/S1-Appendix--Figure-B--Panel-a--Western-blot/Raw files/RIG-I.tif
- S3_Dataset/Grabowski_et_al__Raw_Western_Blots/S1-Appendix--Figure-B--Panel-a--Western-blot/Raw files/RSV F.tif
- S3_Dataset/Grabowski_et_al__Raw_Western_Blots/S1-Appendix--Figure-B--Panel-a--Western-blot/Raw files/STAT1.tif
- S3_Dataset/Grabowski_et_al__Raw_Western_Blots/S1-Appendix--Figure-B--Panel-a--Western-blot/Raw files/STAT2.tif
- S3_Dataset/Grabowski_et_al__Raw_Western_Blots/S1-Appendix--Figure-B--Panel-a--Western-blot/WB bands outlined/
- S3_Dataset/Grabowski_et_al__Raw_Western_Blots/S1-Appendix--Figure-B--Panel-a--Western-blot/WB bands outlined/GAPDH.pdf
- S3_Dataset/Grabowski_et_al__Raw_Western_Blots/S1-Appendix--Figure-B--Panel-a--Western-blot/WB bands outlined/IRF3.pdf
- S3_Dataset/Grabowski_et_al__Raw_Western_Blots/S1-Appendix--Figure-B--Panel-a--Western-blot/WB bands outlined/OAS1.pdf
- S3_Dataset/Grabowski_et_al__Raw_Western_Blots/S1-Appendix--Figure-B--Panel-a--Western-blot/WB bands outlined/p-IRF3.pdf
- S3_Dataset/Grabowski_et_al__Raw_Western_Blots/S1-Appendix--Figure-B--Panel-a--Western-blot/WB bands outlined/p-STAT1.pdf
- S3_Dataset/Grabowski_et_al__Raw_Western_Blots/S1-Appendix--Figure-B--Panel-a--Western-blot/WB bands outlined/p-STAT2.pdf
- S3_Dataset/Grabowski_et_al__Raw_Western_Blots/S1-Appendix--Figure-B--Panel-a--Western-blot/WB bands outlined/PKR.pdf
- S3_Dataset/Grabowski_et_al__Raw_Western_Blots/S1-Appendix--Figure-B--Panel-a--Western-blot/WB bands outlined/RIG-I.pdf
- S3_Dataset/Grabowski_et_al__Raw_Western_Blots/S1-Appendix--Figure-B--Panel-a--Western-blot/WB bands outlined/RSV F.pdf
- S3_Dataset/Grabowski_et_al__Raw_Western_Blots/S1-Appendix--Figure-B--Panel-a--Western-blot/WB bands outlined/STAT1.pdf
- S3_Dataset/Grabowski_et_al__Raw_Western_Blots/S1-Appendix--Figure-B--Panel-a--Western-blot/WB bands outlined/STAT2.pdf
